# Supplementary material for: An exploration of the complex biogeographical history of the Neotropical banner-wing damselflies (Odonata: Polythoridae)
Source: BMC Evol Biol. 2020 Jun 24;20:74. doi: 10.1186/s12862-020-01638-z (PMC7315476; doi:10.1186/s12862-020-01638-z)
Supplement: Supplementary file 2 — Additional file 2: Table S2. Most likely estimated ancestral areas for the main nodes within the Polythoridae family. The best biogeographical models for all scenarios (S0-S5), using both BioGeoBEARS (grey columns) and RASP (white columns) reconstruction methods, are shown. The designated areas include; (A) Central America, (B) Tumbes-Choco-Magdalena, (C) North Western Andes, (D) North Eastern Andes, (E) Venezuela Highlands, (F) Central Andes, (G) Amazon Basin, (H) Guiana Shield, and (I) Brazilian Shield. * indicates high uncertainty values for these nodes’ numbers correspond to Fig. 3. [file 12862_2020_1638_MOESM2_ESM.xlsx]

## Sheet: Sheet1
S2. Supplementary Table. Most likely estimated ancestral areas for the main nodes within the Polythoridae family. The best biogeographical models for all scenarios (S0-S5), using both BioGeoBEARS (grey columns) and RASP (white columns) reconstruction methods, are shown. The designated areas include; (A) Central America, (B) Tumbes-Choco-Magdalena, (C) North Western Andes, (D) North Eastern Andes,…
Node-Clade/ Model	Control S0				Pebas & Acre System S1				Andes Old Uplift S2			Andes Young Uplift S3			Pebas & Old Andes S4			Pebas & Young Andes S5
	DEC	S-DEC	DIVALIKE	S-DIVA	DEC	S-DEC	DIVALIKE	S-DIVA	BayAreaLike	DEC	S-DEC	BayAreaLike	DEC	S-DEC	BayAreaLike	DEC	S-DEC	BayAreaLike	DEC	S-DEC
Chalcopteryx (node 40)	EGI	EGI	EG	EG	EG	EGI	GE	EG	EG	EG	EGI	EG	EG	EG	G	EG	EGI	G	EG	G
Cora sensu stricto (node 43)	C	C	C	C	C	C	C	C	CDE	CDF	CDF	DC	CDF	CD	CDF	CDF	CDF	CD	C	CD
Miocora clade (node 74)	BC	BC	BC	BC	BC	BC	CB	BC	BC	BC	BC	BC	BC	BC	BC	BC	BC	BC	BC	BC
Euthore sensu lato (node 49)	C	C	CD	CE	C	C	CD	CE	CE	CE	C	CD	C	CE	BCD	CD	BCD	CD	C	CD
Polythore (node 54)	CG	CG	CG	BFG	CFG	G	GF	BFG	CFG	G	CG	CG	G	CG	CDF	FG	CFG	CG	FG	BG
Euthore s.l + Polythore (node 48)	C	C	C	BCG	C	C	D	BCG	CG	C	C	CD	C	G	CDF	C	C	CD	C	B
(Euthore s.l + Polythore) + Miocora (node 47)*	C	C	C	C	C	C	C	C	CG	C	C	CD	C	CG	BCD	C	C	CD	C	BC
((Euthore s.l + Polythore) + Miocora) + Cora s.s. (node 42)*	C	C	C	C	C	C	C	C	CE	C	CDF	CD	CDF	CG	DC	C	CD	CDF	C	C
(((Euthore s.l + Polythore) + Miocora) + Cora s.s.) + Chalcopteryx (node 39)*	CEG	CEG	CEG	CEG	CEG	CEG	CGE	CEG	CEG	CEG	CEG	CDG	CEG	CG	CEG	CEG	CEG	CDG	CEG	CG
