# Supplementary material for: An exploration of the complex biogeographical history of the Neotropical banner-wing damselflies (Odonata: Polythoridae)
Source: BMC Evol Biol. 2020 Jun 24;20:74. doi: 10.1186/s12862-020-01638-z (PMC7315476; doi:10.1186/s12862-020-01638-z)
Supplement: Supplementary file 6 — Additional file 6: Table S6. Taxon Sampling, Accession numbers and Geographic location. [file 12862_2020_1638_MOESM6_ESM.xlsx]

## Sheet: Sheet1
				Accesion Numbers
Taxa	Voucher Code	Geographical Origin	Coleccion	COI	ND1	16S	18S
Chalcothore montgomery	RG1	Venezuela	RWG			MF069482	MF074095
Chalcopteryx sp.	ChalPeru	Peru, Iquitos	MSH-RU	MF109945
Chalcopteryx rutilans	RMNH505717		GenBank	KF369663
Chalcopteryx scintillans	MIT152	Colombia, Vaupes, Mitu	MSH-RU	MF109953		MF069477	MF074089
Cora inca	FSCA140	Ecuador, Napo, Baeza	FSCA		MF109923	MF069469	MF074083
Cora irene	FSCA146	Bolivia, Cochamba, Rio Mayu	FSCA		MF109924	MF069470	MF074084
Cora cyane	OD173		GenBank	EU055413		EU055124	EU055217
Cora xanthostoma	BOY03	Colombia, Cundinamarca, Guayabetal	ANDES	MF109944	MF109919	MF069465	MF074079
Cora verapax	TM63	Colombia, Risaralda, PNN Tatamá	UAE	MT540985		MT547540
Miocora aurea	OD2	Colombia, Valle del Cauca, Rio Dagua	MSH-RU	MF109958	MF109931		MF074090
Miocora peraltica	MSH505	Colombia, Valle del Cauca, Anchicaya	ANDES	MF109957			MT536220
Miocora chirripa	FSCA380	Costa Rica, San Jose	FSCA	MF109948
Euthore s.l. klenei	COR247	Ecuador, Imbabura, Reserva los Cedros	MSH-RU	MF109946
Euthore s.l. lugubris	UAE20	Colombia, Antioquia, Jardin, Truchera	UAE	MT540987	MT537195	MT547542	MT536217
Euthore fasciata plagiata	UAE15	Colombia, Huila, El Pital, Vereda el Recreo	UAE	MT540988	MT537196	MT547543	MT536218
Euthore fasciata fasciata	BOY02	Colombia, Cundinamarca, Guayabetal	ANDES	MF109955		MF069464	MF074078
Euthore fassli	UAE1	Colombia, Antioquia, Jardin, Vereda La Floresta	UAE	MT540986	MT537194	MT547541	MT536219
Polythore aurora	IQ	Peru, Iquitos	MSH-RU	KP738290		MF069474
Polythore mutata	TIP	Ecuador, Orellana, Tiputini Biological Station	MSH-RU	MF109971	MF109942	MF069492	MF074102
Polythore gigantea	FSCA733	Ecuador, Cotopaxi, Las Pampas	FSCA			MF069471
	A	Colombia, Antioquia, Sabaneta	MSH-RU	MF109943	MF109917	MF069463	MF074077
	MIN	Ecuador, Imbabura, Reserva los Cedros	MSH-RU	MF109952	MF109928	MF069476	MF074088
Polythore manua	UAE35	Peru, Madre de Dios, Reserva Patiacolla	UAE	MT540989		MT547544	MT536221
Polythore picta	FSCA940		FSCA	MF109949
Polythore victoria	STAC	Peru, Pasco, Pozuzo, Rio Santa Cruz	MSH-RU	MF109969	MF109940	MF069490	MF074100
Polythore neopicta	POZ	Peru, Pasco, Pozuzo	MSH-RU	MF109962	MF109935	MF069481	MF074092
Polythore ornata	PH	Peru, Junin, Pampa Hermosa	MSH-RU	MF109961	MF109934	MF069480	MF074092
Polythore boliviana	OD182		GenBank			EU055131	EU055225
Polythore spaeteri	PAN	Peru, Panguana Biological Station	MSH-RU	MF109960	MF109933	MF069479	MF074092
Polythore derivata	OD5	Colombia, Caqueta, Florencia	MSH-RU	MF109959
	TAR	Peru, San Martin, Tarapoto	MSH-RU	MF109970	MF109941	MF069491	MF074101
Polythore procera	RN	Ecuador, Tungurahagua, Rio Negro	MSH-RU	MF109967	MF109939	MF069488
	G	Colombia, Cundinamarca, Guayabetal	MSH-RU	FJ514995	MF109925	MF069472	MF074085
	CH	Colombia, Cundinamarca, Chirajara	MSH-RU	FJ514997	MF109920	MF069466	MF074080
Polythore terminata	H	Ecuador, Napo, Tena, Rio Hollin	MSH-RU		MF109926	MF069473	MF074086
Polythore concinna	L	Ecuador, Napo, Loreto	MSH-RU	MF109951	MF109927	MF069475	MF074087
	PA	Ecuador, Napo, Puerto Ahuana	MSH-RU		MF109932	MF069478	MF074091
Polythore sp. nov	SAN	Colombia, Huila, San Agustin	MSH-RU	MF109968		MF069489
	F	Colombia, Caqueta, Florencia	MSH-RU	MF109947	MF109921	MF069467	MF074081
Pseudolestes mirabilis	NKMT031		Genbank	FJ606784	FJ606784	MF069483
Baydera	RG4		RWG			MF069484	MF074096
Archineura incarnata	RG5		RWG			MF069485	MF074097
Euphaea sp.	RG6		RWG			MF069486	MF074098
Diaphlebia	RG8		RWG
Philoganga vetusa	RG9		Genbank	MF109966		MF069487
Euphaea formosa	EfRa010	Fongkang River, Taiwan	GenBank	HM126547	HM126547	HM126547
Calopteryx maculata	Cmac	Texas	GenBank	DQ411686		AF170960	CMU65108
Lestes temporalis	ZYG1		Genbank	KF257121		KF256904
Lestes dryas		Norwich,VT, USA	Genbank		EF044255	EF044269
