# Supplementary material for: An exploration of the complex biogeographical history of the Neotropical banner-wing damselflies (Odonata: Polythoridae)
Source: BMC Evol Biol. 2020 Jun 24;20:74. doi: 10.1186/s12862-020-01638-z (PMC7315476; doi:10.1186/s12862-020-01638-z)
Supplement: Supplementary file 7 — Additional file 7: Table S7. PCR conditions and Primers used in this analysis. [file 12862_2020_1638_MOESM7_ESM.xlsx]

## Sheet: Sheet1
Gene	Primers		Annealing Temperature (C)	Reference
Cytochrome oxidase subunit 1	CJ-2195	TTG ATT TTT TGG TCA TCC AGA AGT	48 - 52	Simon et al. 1994
	TL2-N-3014	TCC AAT GCA CTA ATC TGC CAT ATT A
NADH Dehydrogenase	P850	TTC AAA CCG GTG TAA GCC AGG	49 - 52	Simon et al. 1994
	P851	TAG AAT TAG AAG ATC AAC CAG
16S mt ribosomal subunit	16SF	TTA CGC TGT TAT CCC TAA	48 - 49	Simon et al. 1994
	16SAR	CGC CTG TTT ATC AAA AAC AT
18S n ribosomal subunit	18SF	TAC CTG GTT GAT CCT GCC AGT AG	48 - 49	Simon et al. 1994
	18SB	TAA CCG CAA CAA CTT TAA T
28S n ribosomal subunit	28SA	GAC CCG TCT TGA AGC ACG	48 - 49	Simon et al. 1994
	28SB	TCG GAA GGA ACC AGC TAC
Elongation factor alpha I	EF1-F-2361	YGGMCACAGRGATTTCATCAA	49 - 52	Simon et al. 1994
	EF1-R-3093	CCAGGRTGGTTRAGCACRATGA
Simon, C., Frati, F., Beckenbach, A., Crespi, B., Liu, H. & Flook, P. (1994) Evolution, Weighting, and Phylogenetic Utility of Mitochondrial Gene Sequences and a Compilation of Conserved Polymerase Chain Reaction Primers. Annals of the Entomological Society of America, 87, 651-701.
